# Supplementary material for: Prioritizing the Effects of Emerging Contaminants on Estuarine Production under Global Warming Scenarios
Source: Toxics. 2022 Jan 20;10(2):46. doi: 10.3390/toxics10020046 (PMC8877751; doi:10.3390/toxics10020046)
Supplement: Supplementary file 1 [file toxics-10-00046-s001.zip]

Archive with 1 entries (1 files):
- toxics-1499713-supplementary.pdf
